# Supplementary material for: A molecular mechanism mediating clozapine-enhanced sensorimotor gating
Source: Neuropsychopharmacology. 2025 Feb 11;50(5):721–30. doi: 10.1038/s41386-025-02060-z (PMC11914621; doi:10.1038/s41386-025-02060-z)
Supplement: Supplementary file 2 — Data statistics [file 41386_2025_2060_MOESM2_ESM.xlsx]

## Sheet: PPI global p11-KO
Global p11 KO experiment
								3-way rmANOVA
								Effect	df	F	p
								genotype	1, 13	4.34	.058
								treatment	3, 39	2.21	.102
								prepulse_intensity	2, 26	47.25	<.001
								genotype:treatment	3, 39	3.82	.017
								genotype:prepulse_intensity	2, 26	18.27	<.001
								treatment:prepulse_intensity	6, 78	2.24	.048
								genotype:treatment:prepulse_intensity	6, 78	3.09	.009
WT
								Two-way RM ANOVA	F (DFn, DFd)	P value		Dunnett's multiple comparisons test	Mean Diff,	95,00% CI of diff,	Below threshold?	Summary	Adjusted P Value
								Prepulse	F (2, 16) = 92,72	P<0,0001		3dB
								Treatment	F (3, 24) = 6,289	P=0,0027		Veh vs. Hal	-2.923	-9,284 to 3,439	No	ns	0.5493
								Prepulse x Treatment	F (6, 48) = 0,6930	P=0,6563		Veh vs. Ris	-18.57	-24,93 to -12,21	Yes	****	<0,0001
												Veh vs. Clz	-17.83	-24,19 to -11,47	Yes	****	<0,0001
												6dB
												Veh vs. Hal	-3.721	-10,08 to 2,641	No	ns	0.3596
												Veh vs. Ris	-21.43	-27,79 to -15,07	Yes	****	<0,0001
												Veh vs. Clz	-17.64	-24,00 to -11,28	Yes	****	<0,0001
												12dB
												Veh vs. Hal	-6.791	-13,15 to -0,4293	Yes	*	0.0338
												Veh vs. Ris	-18.59	-24,95 to -12,23	Yes	****	<0,0001
												Veh vs. Clz	-15.99	-22,35 to -9,625	Yes	****	<0,0001
												Test details	Mean 1	Mean 2	Mean Diff,	SE of diff,	N1	N2	q	DF
												3dB
												Veh vs. Hal	21.72	24.64	-2.923	2.622	9	9	1.115	48
												Veh vs. Ris	21.72	40.28	-18.57	2.622	9	9	7.08	48
												Veh vs. Clz	21.72	39.55	-17.83	2.622	9	9	6.799	48
												6dB
												Veh vs. Hal	32.71	36.43	-3.721	2.622	9	9	1.419	48
												Veh vs. Ris	32.71	54.14	-21.43	2.622	9	9	8.172	48
												Veh vs. Clz	32.71	50.35	-17.64	2.622	9	9	6.725	48
												12dB
												Veh vs. Hal	52.2	58.99	-6.791	2.622	9	9	2.589	48
												Veh vs. Ris	52.2	70.79	-18.59	2.622	9	9	7.088	48
												Veh vs. Clz	52.2	68.18	-15.99	2.622	9	9	6.096	48
p11-KO
								Two-way RM ANOVA	F (DFn, DFd)	P value
								Prepulse	F (2, 10) = 8.888	P=0,0060
								Treatment	F (3, 15) = 0.9155	P=0.4570
								Prepulse x Treatment	F (6, 30) = 2.325	P=0,0581
Mean PPI
								Two-way RM ANOVA	F (DFn, DFd)	P value		Dunnett's multiple comparisons test	Predicted (LS) mean diff,	95,00% CI of diff,	Below threshold?	Summary	Adjusted P Value
								Genotype x Treatment	F (3, 39) = 3,824	P=0.0171
								Genotype	F (1, 13) = 4,337	P=0.0576		WT
								Treatment	F (3, 39) = 2,215	P=0.1017		Veh vs. Hal	-4.478	-17,79 to 8,834	No	ns	0.7491
												Veh vs. Ris	-19.53	-32,84 to -6,216	Yes	**	0.0026
												Veh vs. Clz	-17.15	-30,46 to -3,839	Yes	**	0.0087
												p11-KO
												Veh vs. Hal	-9.511	-25,81 to 6,793	No	ns	0.358
												Veh vs. Ris	-1.232	-17,54 to 15,07	No	ns	0.9955
												Veh vs. Clz	0.1258	-16,18 to 16,43	No	ns	>0,9999
												Veh
												WT vs. p11-KO	-19.52	-35,12 to -3,928	Yes	*	0.0151
												Hal
												WT vs. p11-KO	-24.55	-40,15 to -8,961	Yes	**	0.0026
												Ris
												WT vs. p11-KO	-1.226	-16,82 to 14,37	No	ns	0.8753
												Clz
												WT vs. p11-KO	-2.245	-17,84 to 13,35	No	ns	0.7738
												Test details	Predicted (LS) mean 1	Predicted (LS) mean 2	Predicted (LS) mean diff,	SE of diff,	N1	N2	q	DF
												WT
												Veh vs. Hal	35.54	40.02	-4.478	5.446	9	9	0.8222	39
												Veh vs. Ris	35.54	55.07	-19.53	5.446	9	9	3.585	39
												Veh vs. Clz	35.54	52.69	-17.15	5.446	9	9	3.149	39
												p11-KO
												Veh vs. Hal	55.06	64.57	-9.511	6.671	6	6	1.426	39
												Veh vs. Ris	55.06	56.3	-1.232	6.671	6	6	0.1846	39
												Veh vs. Clz	55.06	54.94	0.1258	6.671	6	6	0.01886	39
												Veh
												WT vs. p11-KO	35.54	55.06	-19.52	7.771	9	6	2.512	52
												Hal
												WT vs. p11-KO	40.02	64.57	-24.55	7.771	9	6	3.16	52
												Ris
												WT vs. p11-KO	55.07	56.3	-1.226	7.771	9	6	0.1577	52
												Clz
												WT vs. p11-KO	52.69	54.94	-2.245	7.771	9	6	0.2889	52
Startle amplitude
								Two-way RM ANOVA	F (DFn, DFd)	P value		Dunnett's multiple comparisons test	Predicted (LS) mean diff,	95,00% CI of diff,	Below threshold?	Summary	Adjusted P Value
								Genotype x Treatment	F (3, 39) = 2,746	P=0,0559		WT
								Genotype	F (1, 13) = 31,16	P<0,0001		Veh vs. Hal	433.3	-27,65 to 894,2	No	ns	0.0694
								Treatment	F (3, 39) = 6,219	P=0,0015		Veh vs. Clz	964.5	503,5 to 1425	Yes	****	<0,0001
												Veh vs. Ris	834.2	373,2 to 1295	Yes	***	0.0002
												p11-KO
												Veh vs. Hal	172.1	-392,4 to 736,6	No	ns	0.7981
												Veh vs. Clz	186.8	-377,7 to 751,4	No	ns	0.7577
												Veh vs. Ris	222	-342,5 to 786,5	No	ns	0.6554
												Veh
												WT vs. p11-KO	1263	786,0 to 1740	Yes	****	<0,0001
												Hal
												WT vs. p11-KO	1002	524,8 to 1479	Yes	***	0.0001
												Clz
												WT vs. p11-KO	485.6	8,405 to 962,8	Yes	*	0.0462
												Ris
												WT vs. p11-KO	651.1	173,8 to 1128	Yes	**	0.0085
												Test details	Predicted (LS) mean 1	Predicted (LS) mean 2	Predicted (LS) mean diff,	SE of diff,	N1	N2	q	DF
												WT
												Veh vs. Hal	1719	1285	433.3	188.6	9	9	2.297	39
												Veh vs. Clz	1719	754.3	964.5	188.6	9	9	5.114	39
												Veh vs. Ris	1719	884.6	834.2	188.6	9	9	4.423	39
												p11-KO
												Veh vs. Hal	455.5	283.4	172.1	231	6	6	0.745	39
												Veh vs. Clz	455.5	268.7	186.8	231	6	6	0.8089	39
												Veh vs. Ris	455.5	233.5	222	231	6	6	0.9611	39
												Veh
												WT vs. p11-KO	1719	455.5	1263	237.8	9	6	5.312	52
												Hal
												WT vs. p11-KO	1285	283.4	1002	237.8	9	6	4.214	52
												Clz
												WT vs. p11-KO	754.3	268.7	485.6	237.8	9	6	2.042	52
												Ris
												WT vs. p11-KO	884.6	233.5	651.1	237.8	9	6	2.738	52
Habituation
								Two-way RM ANOVA	F (DFn, DFd)	P value
								Genotype x Treatment	F (3, 39) = 0,3095	P=0,8183
								Genotype	F (1, 13) = 0,9550	P=0,3463
								Treatment	F (3, 39) = 0,7462	P=0,5311

## Sheet: PPI global p11-KO (startle adj)
Global p11 KO experiment (top quartile startlers of WT and bottom quartile startlers of KO excluded) n=5-7
Mean PPI
								Two-way RM ANOVA	F (DFn, DFd)	P value		Dunnett's multiple comparisons test	Predicted (LS) mean diff,	95,00% CI of diff,	Below threshold?	Summary	Adjusted P Value
								Genotype x Treatment	F (3, 30) = 2,207	P=0.1079
								Genotype	F (1, 10) = 4,029	P=0.0725		WT
								Treatment	F (3, 30) = 2,536	P=0.0755		Veh vs. Hal	-4.478	-17,79 to 8,834	No	ns	0.7491
												Veh vs. Ris	-19.53	-32,84 to -6,216	Yes	**	0.0026
												Veh vs. Clz	-17.15	-30,46 to -3,839	Yes	**	0.0087
												p11-KO
												Veh vs. Hal	-9.511	-25,81 to 6,793	No	ns	0.358
												Veh vs. Ris	-1.232	-17,54 to 15,07	No	ns	0.9955
												Veh vs. Clz	0.1258	-16,18 to 16,43	No	ns	>0,9999
												Veh
												WT vs. p11-KO	-19.52	-35,12 to -3,928	Yes	*	0.0151
												Hal
												WT vs. p11-KO	-24.55	-40,15 to -8,961	Yes	**	0.0026
												Ris
												WT vs. p11-KO	-1.226	-16,82 to 14,37	No	ns	0.8753
												Clz
												WT vs. p11-KO	-2.245	-17,84 to 13,35	No	ns	0.7738
												Test details	Predicted (LS) mean 1	Predicted (LS) mean 2	Predicted (LS) mean diff,	SE of diff,	N1	N2	q	DF
												WT
												Veh vs. Hal	35.54	40.02	-4.478	5.446	9	9	0.8222	39
												Veh vs. Ris	35.54	55.07	-19.53	5.446	9	9	3.585	39
												Veh vs. Clz	35.54	52.69	-17.15	5.446	9	9	3.149	39
												p11-KO
												Veh vs. Hal	55.06	64.57	-9.511	6.671	6	6	1.426	39
												Veh vs. Ris	55.06	56.3	-1.232	6.671	6	6	0.1846	39
												Veh vs. Clz	55.06	54.94	0.1258	6.671	6	6	0.01886	39
												Veh
												WT vs. p11-KO	35.54	55.06	-19.52	7.771	9	6	2.512	52
												Hal
												WT vs. p11-KO	40.02	64.57	-24.55	7.771	9	6	3.16	52
												Ris
												WT vs. p11-KO	55.07	56.3	-1.226	7.771	9	6	0.1577	52
												Clz
												WT vs. p11-KO	52.69	54.94	-2.245	7.771	9	6	0.2889	52
Startle amplitude
								Two-way RM ANOVA	F (DFn, DFd)	P value		Dunnett's multiple comparisons test	Predicted (LS) mean diff,	95,00% CI of diff,	Below threshold?	Summary	Adjusted P Value
								Genotype x Treatment	F (3, 30) = 1,192	P=0,3294		WT
								Genotype	F (1, 10) = 20,42	P=0,0011		Veh vs. Hal	346.2	-56,26 to 748,7	No	ns	0.1039
								Treatment	F (3, 30) = 5,402	P=0,0043		Veh vs. Clz	564.2	161,8 to 966,7	Yes	**	0.0045
												Veh vs. Ris	687.3	284,9 to 1090	Yes	***	0.0006
												p11-KO
												Veh vs. Hal	213.3	-262,9 to 689,5	No	ns	0.5567
												Veh vs. Clz	215.9	-260,3 to 692,1	No	ns	0.5478
												Veh vs. Ris	264.2	-212,0 to 740,4	No	ns	0.3913
												Veh
												WT vs. p11-KO	953.5	502,8 to 1404	Yes	***	0.0001
												Hal
												WT vs. p11-KO	820.6	369,9 to 1271	Yes	***	0.0007
												Clz
												WT vs. p11-KO	605.1	154,4 to 1056	Yes	**	0.0098
												Ris
												WT vs. p11-KO	530.3	79,58 to 981,0	Yes	*	0.0223
												Test details	Predicted (LS) mean 1	Predicted (LS) mean 2	Predicted (LS) mean diff,	SE of diff,	N1	N2	q	DF
												WT
												Veh vs. Hal	1465	1119	346.2	162.7	7	7	2.128	30
												Veh vs. Clz	1465	900.7	564.2	162.7	7	7	3.468	30
												Veh vs. Ris	1465	777.5	687.3	162.7	7	7	4.225	30
												p11-KO
												Veh vs. Hal	511.4	298.1	213.3	192.5	5	5	1.108	30
												Veh vs. Clz	511.4	295.5	215.9	192.5	5	5	1.122	30
												Veh vs. Ris	511.4	247.3	264.2	192.5	5	5	1.372	30
												Veh
												WT vs. p11-KO	1465	511.4	953.5	223	7	5	4.276	40
												Hal
												WT vs. p11-KO	1119	298.1	820.6	223	7	5	3.68	40
												Clz
												WT vs. p11-KO	900.7	295.5	605.1	223	7	5	2.714	40
												Ris
												WT vs. p11-KO	777.5	247.3	530.3	223	7	5	2.378	40

## Sheet: PPI SERT-p11-cKO
SERT-p11 experiment
								3-way rmANOVA
								Effect	df	F	p
								genotype	1, 30	1.72077	0.199544
								treatment	2, 60	7.58108	0.00116028
								genotype:treatment	2, 60	2.01439	0.142325
								prepulse_intensity	2, 60	70.0667	2.01811e-16
								genotype:prepulse_intensity	2, 60	1.9521	0.150888
								treatment:prepulse_intensity	4, 120	2.25542	0.0671016
								genotype:treatment:prepulse_intensity	4, 120	0.567359	0.686807
WT
								Two-way RM ANOVA	F (DFn, DFd)	P value		Dunnett's multiple comparisons test	Mean Diff,	95,00% CI of diff,	Below threshold?	Summary	Adjusted P Value
								Prepulse	F (2, 28) = 46,67	P<0,0001		3dB
								Treatment	F (2, 28) = 6,605	P=0,0045		Veh vs. Cloz	-10.34	-15,54 to -5,137	Yes	****	<0,0001
								Prepulse x Treatment	F (4, 56) = 0,4250	P=0,7899		Veh vs. Risp	-10.03	-15,23 to -4,824	Yes	***	0.0001
												6dB
												Veh vs. Cloz	-8.767	-13,97 to -3,564	Yes	***	0.0007
												Veh vs. Risp	-8.767	-13,97 to -3,564	Yes	***	0.0007
												12dB
												Veh vs. Cloz	-6.387	-11,59 to -1,184	Yes	*	0.0138
												Veh vs. Risp	-6.827	-12,03 to -1,624	Yes	**	0.0082
												Test details	Mean 1	Mean 2	Mean Diff,	SE of diff,	N1	N2	q	DF
												3dB
												Veh vs. Cloz	41.81	52.15	-10.34	2.293	15	15	4.51	56
												Veh vs. Risp	41.81	51.83	-10.03	2.293	15	15	4.373	56
												6dB
												Veh vs. Cloz	59.97	68.74	-8.767	2.293	15	15	3.824	56
												Veh vs. Risp	59.97	68.74	-8.767	2.293	15	15	3.824	56
												12dB
												Veh vs. Cloz	70.81	77.19	-6.387	2.293	15	15	2.785	56
												Veh vs. Risp	70.81	77.63	-6.827	2.293	15	15	2.977	56
SERT-p11cKO
								Two-way RM ANOVA	F (DFn, DFd)	P value		Dunnett's multiple comparisons test	Mean Diff,	95,00% CI of diff,	Below threshold?	Summary	Adjusted P Value
								Prepulse	F (2, 32) = 25,50	P<0,0001		3dB
								Treatment	F (2, 32) = 4,405	P=0,0204		Veh vs. Cloz	-5.618	-12,47 to 1,235	No	ns	0.1217
								Prepulse x Treatment	F (4, 64) = 2,073	P=0,0947		Veh vs. Risp	-15.52	-22,38 to -8,671	Yes	****	<0,0001
												6dB
												Veh vs. Cloz	-2.947	-9,800 to 3,906	No	ns	0.5235
												Veh vs. Risp	-12.48	-19,33 to -5,624	Yes	***	0.0002
												12dB
												Veh vs. Cloz	4.712	-2,141 to 11,56	No	ns	0.2153
												Veh vs. Risp	-5.176	-12,03 to 1,676	No	ns	0.1622
												Test details	Mean 1	Mean 2	Mean Diff,	SE of diff,	N1	N2	q	DF
												3dB
												Veh vs. Cloz	39.95	45.56	-5.618	3.03	17	17	1.854	64
												Veh vs. Risp	39.95	55.47	-15.52	3.03	17	17	5.124	64
												6dB
												Veh vs. Cloz	56.04	58.98	-2.947	3.03	17	17	0.9728	64
												Veh vs. Risp	56.04	68.51	-12.48	3.03	17	17	4.118	64
												12dB
												Veh vs. Cloz	65.74	61.02	4.712	3.03	17	17	1.555	64
												Veh vs. Risp	65.74	70.91	-5.176	3.03	17	17	1.709	64
Mean PPI
								Two-way RM ANOVA	F (DFn, DFd)	P value		Dunnett's multiple comparisons test	Predicted (LS) mean diff,	95,00% CI of diff,	Below threshold?	Summary	Adjusted P Value
								Treatment x Genotype	F (2, 60) = 2,014	P=0,1423		WT
								Treatment	F (2, 60) = 7,585	P=0,0012		Veh vs. Clz	-8.501	-16,81 to -0,1907	Yes	*	0.0442
								Genotype	F (1, 30) = 1,723	P=0,1993		Veh vs. Ris	-8.545	-16,86 to -0,2341	Yes	*	0.043
												SERT-p11cKO
												Veh vs. Clz	-1.284	-9,091 to 6,522	No	ns	0.9041
												Veh vs. Ris	-11.06	-18,87 to -3,252	Yes	**	0.0041
												Test details	Predicted (LS) mean 1	Predicted (LS) mean 2	Predicted (LS) mean diff,	SE of diff,	N1	N2	q	DF
												WT
												Veh vs. Clz	57.53	66.03	-8.501	3.669	15	15	2.317	60
												Veh vs. Ris	57.53	66.07	-8.545	3.669	15	15	2.329	60
												SERT-p11cKO
												Veh vs. Clz	53.91	55.19	-1.284	3.446	17	17	0.3727	60
												Veh vs. Ris	53.91	64.96	-11.06	3.446	17	17	3.209	60
Startle amplitude
								Two-way RM ANOVA	F (DFn, DFd)	P value		Dunnett's multiple comparisons test	Predicted (LS) mean diff,	95,00% CI of diff,	Below threshold?	Summary	Adjusted P Value
								Genotype x Treatment	F (2, 60) = 1,445	P=0,2439		WT
								Genotype	F (1, 30) = 4,257	P=0,0478		Veh vs. Cloz	308.2	165,5 to 450,9	Yes	****	<0,0001
								Treatment	F (2, 60) = 23,24	P<0,0001		Veh vs. Risp	320	177,3 to 462,8	Yes	****	<0,0001
												SERT-p11cKO
												Veh vs. Cloz	216.6	82,51 to 350,7	Yes	**	0.001
												Veh vs. Risp	174.7	40,64 to 308,8	Yes	**	0.0086
												Veh
												WT vs. SERT-p11cKO	227.9	53,55 to 402,3	Yes	*	0.011
												Cloz
												WT vs. SERT-p11cKO	136.3	-38,05 to 310,7	No	ns	0.1239
												Risp
												WT vs. SERT-p11cKO	82.59	-91,76 to 256,9	No	ns	0.3492
												Test details	Predicted (LS) mean 1	Predicted (LS) mean 2	Predicted (LS) mean diff,	SE of diff,	N1	N2	q	DF
												WT
												Veh vs. Cloz	631.6	323.4	308.2	63.01	15	15	4.891	60
												Veh vs. Risp	631.6	311.5	320	63.01	15	15	5.079	60
												SERT-p11cKO
												Veh vs. Cloz	403.7	187.1	216.6	59.19	17	17	3.659	60
												Veh vs. Risp	403.7	229	174.7	59.19	17	17	2.952	60
												Veh
												WT vs. SERT-p11cKO	631.6	403.7	227.9	87.76	15	17	2.597	90
												Cloz
												WT vs. SERT-p11cKO	323.4	187.1	136.3	87.76	15	17	1.553	90
												Risp
												WT vs. SERT-p11cKO	311.5	229	82.59	87.76	15	17	0.9411	90
Habituation
								Two-way RM ANOVA	F (DFn, DFd)	P value
								Genotype x Treatment	F (2, 60) = 0,05771	P=0,9440
								Genotype	F (1, 30) = 2,641	P=0,1146
								Treatment	F (2, 60) = 2,454	P=0,0945

## Sheet: PPI SERT-p11-cKO (startle adj)
SERT-p11 experiment (top quartile startlers of WT and bottom quartile startlers of cKO excluded) n=11-13
Mean PPI
								Two-way RM ANOVA	F (DFn, DFd)	P value		Dunnett's multiple comparisons test	Predicted (LS) mean diff,	95,00% CI of diff,	Below threshold?	Summary	Adjusted P Value
								Treatment x Genotype	F (2, 44) = 1,523	P=0,2293		WT
								Treatment	F (2, 44) = 9,025	P=0,0005		Veh vs. Clz	-10.42	-20,27 to -0,5795	Yes	*	0.0366
								Genotype	F (1, 22) = 0,2525	P=0,6203		Veh vs. Ris	-10.62	-20,47 to -0,7799	Yes	*	0.0328
												SERT-p11cKO
												Veh vs. Clz	-3.877	-12,93 to 5,177	No	ns	0.5213
												Veh vs. Ris	-14.14	-23,20 to -5,087	Yes	**	0.0017
												Test details	Predicted (LS) mean 1	Predicted (LS) mean 2	Predicted (LS) mean diff,	SE of diff,	N1	N2	q	DF
												WT
												Veh vs. Clz	55.83	66.26	-10.42	4.307	11	11	2.42	44
												Veh vs. Ris	55.83	66.46	-10.62	4.307	11	11	2.466	44
												SERT-p11cKO
												Veh vs. Clz	54.61	58.48	-3.877	3.962	13	13	0.9785	44
												Veh vs. Ris	54.61	68.75	-14.14	3.962	13	13	3.569	44
Startle amplitude
								Two-way RM ANOVA	F (DFn, DFd)	P value		Dunnett's multiple comparisons test	Predicted (LS) mean diff,	95,00% CI of diff,	Below threshold?	Summary	Adjusted P Value
								Genotype x Treatment	F (2, 44) = 1,259	P=0,2940		WT
								Genotype	F (1, 22) = 0,05948	P=0,8096		Veh vs. Cloz	308.2	165,5 to 450,9	Yes	****	<0,0001
								Treatment	F (2, 44) = 17,72	P<0,0001		Veh vs. Risp	320	177,3 to 462,8	Yes	****	<0,0001
												SERT-p11cKO
												Veh vs. Cloz	216.6	82,51 to 350,7	Yes	**	0.001
												Veh vs. Risp	174.7	40,64 to 308,8	Yes	**	0.0086
												Veh
												WT vs. SERT-p11cKO	227.9	53,55 to 402,3	Yes	*	0.011
												Cloz
												WT vs. SERT-p11cKO	136.3	-38,05 to 310,7	No	ns	0.1239
												Risp
												WT vs. SERT-p11cKO	82.59	-91,76 to 256,9	No	ns	0.3492
												Test details	Predicted (LS) mean 1	Predicted (LS) mean 2	Predicted (LS) mean diff,	SE of diff,	N1	N2	q	DF
												WT
												Veh vs. Cloz	631.6	323.4	308.2	63.01	15	15	4.891	60
												Veh vs. Risp	631.6	311.5	320	63.01	15	15	5.079	60
												SERT-p11cKO
												Veh vs. Cloz	403.7	187.1	216.6	59.19	17	17	3.659	60
												Veh vs. Risp	403.7	229	174.7	59.19	17	17	2.952	60
												Veh
												WT vs. SERT-p11cKO	631.6	403.7	227.9	87.76	15	17	2.597	90
												Cloz
												WT vs. SERT-p11cKO	323.4	187.1	136.3	87.76	15	17	1.553	90
												Risp
												WT vs. SERT-p11cKO	311.5	229	82.59	87.76	15	17	0.9411	90

## Sheet: PPI MK801
MK-801 PPI experiment
								3-way rmANOVA
								Effect	df	F	p
								genotype	1, 13	0.815057	0.383053
								treatment	3, 39	19.7992	5.82687e-08
								genotype:treatment	3, 39	0.812374	0.494783
								prepulse_intensity	2, 26	65.2756	7.31346e-11
								genotype:prepulse_intensity	2, 26	1.01899	0.374926
								treatment:prepulse_intensity	6, 78	1.55762	0.170831
								genotype:treatment:prepulse_intensity	6, 78	2.17117	0.0546153
WT
								2-way rmANOVA	F (DFn, DFd)	P value		Tukey's multiple comparisons test	Mean Diff,	95,00% CI of diff,	Below threshold?	Summary	Adjusted P Value
								Prepulse	F (2, 16) = 66,82	P<0,0001		3dB
								Treatment	F (3, 24) = 21,44	P<0,0001		Veh + Veh vs. Veh + MK801	24.06	10,92 to 37,20	Yes	****	<0,0001
								Prepulse intensity x Treatment	F (6, 48) = 0,8497	P=0,5383		Veh + Veh vs. Clz + MK801	1.468	-11,67 to 14,60	No	ns	0.9907
												Veh + Veh vs. Hal + MK801	5.494	-7,643 to 18,63	No	ns	0.6834
												Veh + MK801 vs. Clz + MK801	-22.59	-35,73 to -9,457	Yes	***	0.0002
												Veh + MK801 vs. Hal + MK801	-18.57	-31,70 to -5,430	Yes	**	0.0025
												Clz + MK801 vs. Hal + MK801	4.027	-9,111 to 17,16	No	ns	0.8467
												6dB
												Veh + Veh vs. Veh + MK801	32.46	19,32 to 45,59	Yes	****	<0,0001
												Veh + Veh vs. Clz + MK801	-4.729	-17,87 to 8,408	No	ns	0.7736
												Veh + Veh vs. Hal + MK801	5.907	-7,230 to 19,04	No	ns	0.6319
												Veh + MK801 vs. Clz + MK801	-37.18	-50,32 to -24,05	Yes	****	<0,0001
												Veh + MK801 vs. Hal + MK801	-26.55	-39,69 to -13,41	Yes	****	<0,0001
												Clz + MK801 vs. Hal + MK801	10.64	-2,501 to 23,77	No	ns	0.1508
												12dB
												Veh + Veh vs. Veh + MK801	30.89	17,75 to 44,03	Yes	****	<0,0001
												Veh + Veh vs. Clz + MK801	-2.253	-15,39 to 10,88	No	ns	0.968
												Veh + Veh vs. Hal + MK801	3.38	-9,757 to 16,52	No	ns	0.9024
												Veh + MK801 vs. Clz + MK801	-33.15	-46,28 to -20,01	Yes	****	<0,0001
												Veh + MK801 vs. Hal + MK801	-27.51	-40,65 to -14,37	Yes	****	<0,0001
												Clz + MK801 vs. Hal + MK801	5.634	-7,504 to 18,77	No	ns	0.6661
												Test details	Mean 1	Mean 2	Mean Diff,	SE of diff,	N1	N2	q	DF
												3dB
												Veh + Veh vs. Veh + MK801	21.76	-2.305	24.06	4.936	9	9	6.894	48
												Veh + Veh vs. Clz + MK801	21.76	20.29	1.468	4.936	9	9	0.4205	48
												Veh + Veh vs. Hal + MK801	21.76	16.26	5.494	4.936	9	9	1.574	48
												Veh + MK801 vs. Clz + MK801	-2.305	20.29	-22.59	4.936	9	9	6.473	48
												Veh + MK801 vs. Hal + MK801	-2.305	16.26	-18.57	4.936	9	9	5.319	48
												Clz + MK801 vs. Hal + MK801	20.29	16.26	4.027	4.936	9	9	1.154	48
												6dB
												Veh + Veh vs. Veh + MK801	34.55	2.095	32.46	4.936	9	9	9.298	48
												Veh + Veh vs. Clz + MK801	34.55	39.28	-4.729	4.936	9	9	1.355	48
												Veh + Veh vs. Hal + MK801	34.55	28.64	5.907	4.936	9	9	1.692	48
												Veh + MK801 vs. Clz + MK801	2.095	39.28	-37.18	4.936	9	9	10.65	48
												Veh + MK801 vs. Hal + MK801	2.095	28.64	-26.55	4.936	9	9	7.606	48
												Clz + MK801 vs. Hal + MK801	39.28	28.64	10.64	4.936	9	9	3.047	48
												12dB
												Veh + Veh vs. Veh + MK801	53.93	23.04	30.89	4.936	9	9	8.85	48
												Veh + Veh vs. Clz + MK801	53.93	56.19	-2.253	4.936	9	9	0.6455	48
												Veh + Veh vs. Hal + MK801	53.93	50.55	3.38	4.936	9	9	0.9684	48
												Veh + MK801 vs. Clz + MK801	23.04	56.19	-33.15	4.936	9	9	9.496	48
												Veh + MK801 vs. Hal + MK801	23.04	50.55	-27.51	4.936	9	9	7.882	48
												Clz + MK801 vs. Hal + MK801	56.19	50.55	5.634	4.936	9	9	1.614	48
p11-KO
								2-way rmANOVA	F (DFn, DFd)	P value		Tukey's multiple comparisons test	Mean Diff,	95,00% CI of diff,	Below threshold?	Summary	Adjusted P Value
								Prepulse intensity	F (2, 10) = 17,74	P=0,0005		3dB
								Treatment	F (3, 15) = 5,374	P=0,0103		Veh + Veh vs. Veh + MK801	36.7	22,07 to 51,34	Yes	****	<0,0001
								Prepulse intensity x Treatment	F (6, 30) = 2,893	P=0,0240		Veh + Veh vs. Clz + MK801	5.871	-8,765 to 20,51	No	ns	0.6978
												Veh + Veh vs. Hal + MK801	1.602	-13,03 to 16,24	No	ns	0.9906
												Veh + MK801 vs. Clz + MK801	-30.83	-45,47 to -16,20	Yes	****	<0,0001
												Veh + MK801 vs. Hal + MK801	-35.1	-49,74 to -20,47	Yes	****	<0,0001
												Clz + MK801 vs. Hal + MK801	-4.269	-18,90 to 10,37	No	ns	0.857
												6dB
												Veh + Veh vs. Veh + MK801	45.76	31,13 to 60,40	Yes	****	<0,0001
												Veh + Veh vs. Clz + MK801	13.21	-1,428 to 27,84	No	ns	0.0884
												Veh + Veh vs. Hal + MK801	13.39	-1,244 to 28,03	No	ns	0.0824
												Veh + MK801 vs. Clz + MK801	-32.55	-47,19 to -17,92	Yes	****	<0,0001
												Veh + MK801 vs. Hal + MK801	-32.37	-47,01 to -17,73	Yes	****	<0,0001
												Clz + MK801 vs. Hal + MK801	0.1841	-14,45 to 14,82	No	ns	>0,9999
												12dB
												Veh + Veh vs. Veh + MK801	23.74	9,104 to 38,38	Yes	***	0.0007
												Veh + Veh vs. Clz + MK801	16.07	1,437 to 30,71	Yes	*	0.0271
												Veh + Veh vs. Hal + MK801	7.722	-6,914 to 22,36	No	ns	0.4885
												Veh + MK801 vs. Clz + MK801	-7.667	-22,30 to 6,968	No	ns	0.4945
												Veh + MK801 vs. Hal + MK801	-16.02	-30,65 to -1,382	Yes	*	0.0277
												Clz + MK801 vs. Hal + MK801	-8.351	-22,99 to 6,285	No	ns	0.4207
												Test details	Mean 1	Mean 2	Mean Diff,	SE of diff,	N1	N2	q	DF
												3dB
												Veh + Veh vs. Veh + MK801	26.59	-10.11	36.7	5.383	6	6	9.643	30
												Veh + Veh vs. Clz + MK801	26.59	20.72	5.871	5.383	6	6	1.542	30
												Veh + Veh vs. Hal + MK801	26.59	24.99	1.602	5.383	6	6	0.4209	30
												Veh + MK801 vs. Clz + MK801	-10.11	20.72	-30.83	5.383	6	6	8.101	30
												Veh + MK801 vs. Hal + MK801	-10.11	24.99	-35.1	5.383	6	6	9.223	30
												Clz + MK801 vs. Hal + MK801	20.72	24.99	-4.269	5.383	6	6	1.122	30
												6dB
												Veh + Veh vs. Veh + MK801	54.07	8.31	45.76	5.383	6	6	12.02	30
												Veh + Veh vs. Clz + MK801	54.07	40.87	13.21	5.383	6	6	3.47	30
												Veh + Veh vs. Hal + MK801	54.07	40.68	13.39	5.383	6	6	3.519	30
												Veh + MK801 vs. Clz + MK801	8.31	40.87	-32.55	5.383	6	6	8.553	30
												Veh + MK801 vs. Hal + MK801	8.31	40.68	-32.37	5.383	6	6	8.505	30
												Clz + MK801 vs. Hal + MK801	40.87	40.68	0.1841	5.383	6	6	0.04837	30
												12dB
												Veh + Veh vs. Veh + MK801	62.52	38.78	23.74	5.383	6	6	6.237	30
												Veh + Veh vs. Clz + MK801	62.52	46.44	16.07	5.383	6	6	4.223	30
												Veh + Veh vs. Hal + MK801	62.52	54.79	7.722	5.383	6	6	2.029	30
												Veh + MK801 vs. Clz + MK801	38.78	46.44	-7.667	5.383	6	6	2.015	30
												Veh + MK801 vs. Hal + MK801	38.78	54.79	-16.02	5.383	6	6	4.209	30
												Clz + MK801 vs. Hal + MK801	46.44	54.79	-8.351	5.383	6	6	2.194	30
Mean PPI
								2-way rmANOVA	F (DFn, DFd)	P value		Tukey's multiple comparisons test	Predicted (LS) mean diff,	95,00% CI of diff,	Below threshold?	Summary	Adjusted P Value
								Genotype x Treatment	F (3, 39) = 0,8124	P=0,4948		WT
								Genotype	F (1, 13) = 0,8151	P=0,3831		Veh + Veh vs. Veh + MK801	29.14	13,47 to 44,80	Yes	****	<0,0001
								Treatment	F (3, 39) = 19,80	P<0,0001		Veh + Veh vs. Cloz + MK801	-1.838	-17,50 to 13,83	No	ns	0.989
												Veh + Veh vs. Halo + MK801	4.927	-10,74 to 20,59	No	ns	0.8331
												Veh + MK801 vs. Cloz + MK801	-30.97	-46,64 to -15,31	Yes	****	<0,0001
												Veh + MK801 vs. Halo + MK801	-24.21	-39,87 to -8,544	Yes	***	0.001
												Cloz + MK801 vs. Halo + MK801	6.766	-8,899 to 22,43	No	ns	0.6558
												p11-KO
												Veh + Veh vs. Veh + MK801	35.4	16,22 to 54,59	Yes	****	<0,0001
												Veh + Veh vs. Cloz + MK801	11.72	-7,469 to 30,90	No	ns	0.3694
												Veh + Veh vs. Halo + MK801	7.572	-11,61 to 26,76	No	ns	0.7161
												Veh + MK801 vs. Cloz + MK801	-23.68	-42,87 to -4,499	Yes	*	0.0104
												Veh + MK801 vs. Halo + MK801	-27.83	-47,02 to -8,644	Yes	**	0.0021
												Cloz + MK801 vs. Halo + MK801	-4.145	-23,33 to 15,04	No	ns	0.9376
												Test details	Predicted (LS) mean 1	Predicted (LS) mean 2	Predicted (LS) mean diff,	SE of diff,	N1	N2	q	DF
												WT
												Veh + Veh vs. Veh + MK801	36.75	7.611	29.14	5.838	9	9	7.058	39
i												Veh + Veh vs. Cloz + MK801	36.75	38.59	-1.838	5.838	9	9	0.4453	39
												Veh + Veh vs. Halo + MK801	36.75	31.82	4.927	5.838	9	9	1.194	39
												Veh + MK801 vs. Cloz + MK801	7.611	38.59	-30.97	5.838	9	9	7.504	39
												Veh + MK801 vs. Halo + MK801	7.611	31.82	-24.21	5.838	9	9	5.865	39
												Cloz + MK801 vs. Halo + MK801	38.59	31.82	6.766	5.838	9	9	1.639	39
												p11-KO
												Veh + Veh vs. Veh + MK801	47.73	12.32	35.4	7.15	6	6	7.002	39
												Veh + Veh vs. Cloz + MK801	47.73	36.01	11.72	7.15	6	6	2.318	39
												Veh + Veh vs. Halo + MK801	47.73	40.15	7.572	7.15	6	6	1.498	39
												Veh + MK801 vs. Cloz + MK801	12.32	36.01	-23.68	7.15	6	6	4.685	39
												Veh + MK801 vs. Halo + MK801	12.32	40.15	-27.83	7.15	6	6	5.505	39
												Cloz + MK801 vs. Halo + MK801	36.01	40.15	-4.145	7.15	6	6	0.8199	39
Startle amplitude
								2-way rmANOVA	F (DFn, DFd)	P value		Tukey's multiple comparisons test	Predicted (LS) mean diff,	95,00% CI of diff,	Below threshold?	Summary	Adjusted P Value
								Genotype x Treatment	F (3, 39) = 1,385	P=0,2617		WT
								Genotype	F (1, 13) = 6,761	P=0,0220		Veh + MK801 vs. Veh + Veh	886	-99,56 to 1872	No	ns	0.0862
								Treatment	F (3, 39) = 3,204	P=0,0336		Veh + MK801 vs. Cloz + MK801	1558	572,4 to 2543	Yes	**	0.0012
												Veh + MK801 vs. Halo + MK801	436.3	-549,2 to 1422	No	ns	0.5725
												p11-KO
												Veh + MK801 vs. Veh + Veh	239.9	-967,1 to 1447	No	ns	0.9301
												Veh + MK801 vs. Cloz + MK801	366	-841,0 to 1573	No	ns	0.8005
												Veh + MK801 vs. Halo + MK801	243.9	-963,1 to 1451	No	ns	0.9269
												Veh + MK801
												WT vs. p11-KO	1811	536,0 to 3086	Yes	**	0.0062
												Veh + Veh
												WT vs. p11-KO	1165	-110,1 to 2440	No	ns	0.0725
												Cloz + MK801
												WT vs. p11-KO	619	-656,0 to 1894	No	ns	0.3345
												Halo + MK801
												WT vs. p11-KO	1619	343,6 to 2893	Yes	*	0.0138
												Test details	Predicted (LS) mean 1	Predicted (LS) mean 2	Predicted (LS) mean diff,	SE of diff,	N1	N2	q	DF
												WT
												Veh + MK801 vs. Veh + Veh	2635	1749	886	403.2	9	9	2.197	39
												Veh + MK801 vs. Cloz + MK801	2635	1077	1558	403.2	9	9	3.864	39
												Veh + MK801 vs. Halo + MK801	2635	2199	436.3	403.2	9	9	1.082	39
												p11-KO
												Veh + MK801 vs. Veh + Veh	824.5	584.6	239.9	493.9	6	6	0.4858	39
												Veh + MK801 vs. Cloz + MK801	824.5	458.5	366	493.9	6	6	0.7411	39
												Veh + MK801 vs. Halo + MK801	824.5	580.6	243.9	493.9	6	6	0.4939	39
												Veh + MK801
												WT vs. p11-KO	2635	824.5	1811	635.3	9	6	2.85	52
												Veh + Veh
												WT vs. p11-KO	1749	584.6	1165	635.3	9	6	1.833	52
												Cloz + MK801
												WT vs. p11-KO	1077	458.5	619	635.3	9	6	0.9742	52
												Halo + MK801
												WT vs. p11-KO	2199	580.6	1619	635.3	9	6	2.547	52
Habituation
								2-way rmANOVA	F (DFn, DFd)	P value
								Genotype x Treatment	F (3, 39) = 0,9448	P=0,4284
								Genotype	F (1, 13) = 6,350	P=0,0256
								Treatment	F (3, 39) = 1,509	P=0,2274

## Sheet: OPEN FIELD
										2-way rmANOVA	F (DFn, DFd)	P value
										Genotype x Treatment	F (3, 39) = 8.026	P=0.0003
										Genotype	F (1, 13) = 10.09	P=0,0073
										Treatment	F (3, 39) = 59.60	P<0.0001
										Tukey's multiple comparisons test	Predicted (LS) mean diff,	95,00% CI of diff,	Below threshold?	Summary	Adjusted P Value
										Veh + Veh
										WT vs. p11-KO	72.94	12,93 to 133,0	Yes	*	0.0182
										Veh + MK801
										WT vs. p11-KO	159.8	99,76 to 219,8	Yes	****	<0,0001
										Cloz + MK801
										WT vs. p11-KO	-16.33	-76,35 to 43,68	No	ns	0.5873
										Halo + MK801
										WT vs. p11-KO	23.2	-36,82 to 83,21	No	ns	0.4415
										WT
										Veh + Veh vs. Veh + MK801	-204.1	-268,4 to -139,8	Yes	****	<0,0001
										Veh + Veh vs. Cloz + MK801	96.92	32,58 to 161,3	Yes	**	0.0013
										Veh + Veh vs. Halo + MK801	88.64	24,30 to 153,0	Yes	**	0.0036
										Veh + MK801 vs. Cloz + MK801	301	236,7 to 365,4	Yes	****	<0,0001
										Veh + MK801 vs. Halo + MK801	292.7	228,4 to 357,1	Yes	****	<0,0001
										Cloz + MK801 vs. Halo + MK801	-8.274	-72,61 to 56,07	No	ns	0.9857
										p11-KO
										Veh + Veh vs. Veh + MK801	-117.3	-196,1 to -38,47	Yes	**	0.0015	N2	q	DF
										Veh + Veh vs. Cloz + MK801	7.639	-71,16 to 86,44	No	ns	0.9937
										Veh + Veh vs. Halo + MK801	38.9	-39,90 to 117,7	No	ns	0.5533	6	2.439	52
										Veh + MK801 vs. Cloz + MK801	124.9	46,11 to 203,7	Yes	***	0.0007
										Veh + MK801 vs. Halo + MK801	156.2	77,37 to 235,0	Yes	****	<0,0001
										Cloz + MK801 vs. Halo + MK801	31.26	-47,54 to 110,1	No	ns	0.7129	6	5.342	52
										WT
										Veh + Veh vs. Veh + MK801	-204.1	-268,4 to -139,8	Yes	****	<0,0001
										Veh + Veh vs. Cloz + MK801	96.92	32,58 to 161,3	Yes	**	0.0013
										Veh + Veh vs. Halo + MK801	88.64	24,30 to 153,0	Yes	**	0.0036
										Veh + MK801 vs. Cloz + MK801	301	236,7 to 365,4	Yes	****	<0,0001
										Veh + MK801 vs. Halo + MK801	292.7	228,4 to 357,1	Yes	****	<0,0001
										Cloz + MK801 vs. Halo + MK801	-8.274	-72,61 to 56,07	No	ns	0.9857
										p11-KO
										Veh + Veh vs. Veh + MK801	-117.3	-196,1 to -38,47	Yes	**	0.0015
										Veh + Veh vs. Cloz + MK801	7.639	-71,16 to 86,44	No	ns	0.9937
										Veh + Veh vs. Halo + MK801	38.9	-39,90 to 117,7	No	ns	0.5533
										Veh + MK801 vs. Cloz + MK801	124.9	46,11 to 203,7	Yes	***	0.0007
										Veh + MK801 vs. Halo + MK801	156.2	77,37 to 235,0	Yes	****	<0,0001
										Cloz + MK801 vs. Halo + MK801	31.26	-47,54 to 110,1	No	ns	0.7129
										Test details	Predicted (LS) mean 1	Predicted (LS) mean 2	Predicted (LS) mean diff,	SE of diff,	N1	N2	q	DF
										Veh + Veh
										WT vs. p11-KO	133	60.02	72.94	29.91	9	6	3.449	52
										Veh + MK801
										WT vs. p11-KO	337.1	177.3	159.8	29.91	9	6	7.555	52
										Cloz + MK801
										WT vs. p11-KO	36.05	52.38	-16.33	29.91	9	6	0.7723	52
										Halo + MK801
										WT vs. p11-KO	44.32	21.12	23.2	29.91	9	6	1.097	52
										WT
										Veh + Veh vs. Veh + MK801	133	337.1	-204.1	23.98	9	9	12.04	39
										Veh + Veh vs. Cloz + MK801	133	36.05	96.92	23.98	9	9	5.716	39
										Veh + Veh vs. Halo + MK801	133	44.32	88.64	23.98	9	9	5.228	39
										Veh + MK801 vs. Cloz + MK801	337.1	36.05	301	23.98	9	9	17.75	39
										Veh + MK801 vs. Halo + MK801	337.1	44.32	292.7	23.98	9	9	17.27	39
										Cloz + MK801 vs. Halo + MK801	36.05	44.32	-8.274	23.98	9	9	0.488	39
										p11-KO
										Veh + Veh vs. Veh + MK801	60.02	177.3	-117.3	29.37	6	6	5.648	39
										Veh + Veh vs. Cloz + MK801	60.02	52.38	7.639	29.37	6	6	0.3679	39
										Veh + Veh vs. Halo + MK801	60.02	21.12	38.9	29.37	6	6	1.873	39
										Veh + MK801 vs. Cloz + MK801	177.3	52.38	124.9	29.37	6	6	6.016	39
										Veh + MK801 vs. Halo + MK801	177.3	21.12	156.2	29.37	6	6	7.521	39
										Cloz + MK801 vs. Halo + MK801	52.38	21.12	31.26	29.37	6	6	1.505	39
